# Supplementary material for: Associations of Coffee and Tea Consumption on Neural Network Connectivity: Unveiling the Role of Genetic Factors in Alzheimer’s Disease Risk
Source: Nutrients. 2024 Dec 13;16(24):4303. doi: 10.3390/nu16244303 (PMC11677865; doi:10.3390/nu16244303)
Supplement: Supplementary file 1 [file nutrients-16-04303-s001.zip]

Archive with 1 entries (1 files):
- nutrients-3333547-supplementary.pdf
